# Supplementary material for: Effect of Second-Hand Smoke Exposure on Establishing Urinary Cotinine-Based Optimal Cut-Off Values for Smoking Status Classification in Korean Adults
Source: Int J Environ Res Public Health. 2022 Jun 29;19(13):7971. doi: 10.3390/ijerph19137971 (PMC9265992; doi:10.3390/ijerph19137971)
Supplement: Supplementary file 1 [file ijerph-19-07971-s001.zip]

Archive with 1 entries (1 files):
- ijerph-1783241-supplementary.pdf
